# Supplementary material for: Prognostic Role of Circulating DNA in Biliary Tract Cancers: A Systematic Review and Meta-Analysis
Source: Cancers (Basel). 2025 Oct 28;17(21):3451. doi: 10.3390/cancers17213451 (PMC12609761; doi:10.3390/cancers17213451)
Supplement: Supplementary file 1 [file cancers-17-03451-s001.zip]

Archive with 1 entries (1 files):
- cancers-3919127-supplementary.pdf
